# Supplementary material for: Genome-scale reconstruction of the metabolic network in Staphylococcus aureus N315: an initial draft to the two-dimensional annotation
Source: BMC Microbiol. 2005 Mar 7;5:8. doi: 10.1186/1471-2180-5-8 (PMC1079855; doi:10.1186/1471-2180-5-8)
Supplement: Additional File 6 — Reactions without any gene association This is a list of the reactions that are included in the model without any gene association and rationale for their inclusion. [file 1471-2180-5-8-S6.xls]

## Sheet: Sheet1
Abbreviation	OfficialName	Reason for inclusion	Equation	Subsystem
DKMPPD	2,3-diketo-5-methylthio-1-phosphopentane degradation reaction	methionine biosynthesis--included in E. coli without gene	[c] : dkmpp + h2o + o2 --> 2kmb + for + (2) h + pi	Amino Acid Metabolism
DKMPPD2	2,3-diketo-5-methylthio-1-phosphopentane degradation reaction	methionine biosynthesis--included in E. coli without gene	[c] : dkmpp + (3) h2o --> 2kmb + for + (6) h + pi	Amino Acid Metabolism
UNK3	2-keto-4-methylthiobutyrate transamination	methionine biosynthesis--included in E. coli without gene	[c] : 2kmb + glu-L --> akg + met-L	Amino Acid Metabolism
MDRPD	5-Methylthio-5-deoxy-D-ribulose 1-phosphate dehydratase	methionine biosynthesis--included in E. coli without gene	[c] : 5mdru1p --> dkmpp + h2o	Amino Acid Metabolism
MTRK	5-methylthioribose kinase	methionine biosynthesis--included in E. coli without gene	[c] : 5mtr + atp --> 5mdr1p + adp + h	Amino Acid Metabolism
MTRI	5-methylthioribose-1-phosphate isomerase	methionine biosynthesis--included in E. coli without gene	[c] : 5mdr1p <==> 5mdru1p	Amino Acid Metabolism
ADMDCr	Adenosylmethionine decarboxylase	does not grow on mm without this reaction--methionine synthesis	[c] : amet + h <==> ametam + co2
SPMS	spermidine synthase	methionine synthesis and spmd (biomass) synthesis	[c] : ametam + ptrc --> 5mta + h + spmd
BPNT	3',5'-bisphosphate nucleotidase	cysteine bosynthesis--included in E. coli without gene	[c] : h2o + pap --> amp + pi	Amino Acid Metabolism
PAPSR	phosphoadenylyl-sulfate reductase (thioredoxin)	needed for cysteine synthesis--no good blast hits	[c] : paps + trdrd --> (2) h + pap + so3 + trdox	Amino Acid Metabolism
PSP_L	phosphoserine phosphatase (L-serine)	serine synthesis pathway as per B. subtilis, E. coli	[c] : h2o + pser-L --> pi + ser-L	Glycine and Serine Metabolism
PSERT	phosphoserine transaminase	serine synthesis pathway as per B. subtilis, E. coli	[c] : 3php + glu-L --> akg + pser-L	Glycine and Serine Metabolism
DAPE	diaminopimelate epimerase	needed to make lysine, which is not an essential aa	[c] : 26dap-LL <==> 26dap-M	Cell Envelope Biosynthesis
HISTP	histidinol-phosphatase	fills gap in histidine synthesis pathway	[c] : h2o + hisp --> histd + pi	Histidine Metabolism
MTHFR2	5,10-methylenetetrahydrofolate reductase (NADH)	needed to make 5mthf, but no good blast hits from E. coli	[c] : (2) h + mlthf + nadh --> 5mthf + nad	Vitamins & Cofactor Biosynthesis
CDAPPA_SA	CDP-Diacylglycerol pyrophostatase (Saureus)	biomass component production as per B. subtilis and E. coli	[c] : (0.02) cdpdag_SA + h2o --> cmp + (2) h + (0.02) pa_SA	Lipid & Cell Wall Metabolism
PAPA_SA	Phosphatidate phosphatase	biomass component production as per B. subtilis and E. coli	[c] : h2o + (0.02) pa_SA --> (0.02) 12dgr_SA + pi	Cell Envelope Biosynthesis
PASYN_SA	Phosphatidic acid synthase (Saureus)	biomass component production as per B. subtilis and E. coli	[c] : (0.013) fa1 + (0.15) fa11 + (0.35) fa12 + (0.186) fa19a + (0.063) fa20n + (0.169) fa3 + (0.792) fa4 + (0.033) fa6 + glyc3p + (0.024) hdca + (0.116) ocdca + (0.0040) ttdca --> (0.02) pa_SA	Lipid & Cell Wall Metabolism
PALASA_SA2	Phosphatidylalanine Synthase (SA) 2	biomass component production as per B. subtilis and E. coli	[c] : ala-L + (0.02) cdpdag_SA <==> cmp + h + (0.02) pala_SA2	Lipid & Cell Wall Metabolism
PGLYSA_SA2	Phosphatidylglycine Synthase (SA) 2	biomass component production as per B. subtilis and E. coli	[c] : (0.02) cdpdag_SA + gly <==> cmp + h + (0.02) pgly_SA2	Lipid & Cell Wall Metabolism
PLEUSA_SA2	Phosphatidylleucine Synthase (SA) 2	biomass component production as per B. subtilis and E. coli	[c] : (0.02) cdpdag_SA + leu-L <==> cmp + h + (0.02) pleu_SA2	Lipid & Cell Wall Metabolism
PLYSSA_SA2	Phosphatidyllysine Synthase (SA) 2	biomass component production as per B. subtilis and E. coli	[c] : (0.02) cdpdag_SA + lys-L <==> cmp + h + (0.02) plys_SA2	Lipid & Cell Wall Metabolism
PSD_SA	Phosphatidylserine decarboxylase (Saureus)	biomass component production as per B. subtilis and E. coli	[c] : h + (0.02) ps_SA --> co2 + (0.02) pe_SA	Lipid & Cell Wall Metabolism
PSSA_SA	Phosphatidylserine syntase (Saureus)	biomass component production as per B. subtilis and E. coli	[c] : (0.02) cdpdag_SA + ser-L <==> cmp + h + (0.02) ps_SA	Lipid & Cell Wall Metabolism
TAGO	Tag O reaction for initiation of teichoic acid	needed to produce biomass component--no good blast hits	[c] : (2) h2o + uacgam --> acgam + (2) h + pi + ump
UAG4E	UDP-N-acetylglucosamine 4-epimerase	needed to produce biomass component--no good blast hits	[c] : uacgam --> udpacgal
UDPG12dgrGT_SA2	UDPglucose:1,2-diacylglycerol 3-D-glucosyltransferase	biomass component production as per B. subtilis and E. coli	[c] : 12dgr_SA + (50) udpg --> 3g12dgr_SA2 + (50) udp	Lipid & Cell Wall Metabolism
UDPG3g12dgrGT_SA2	UDPglucose:3g12dgr 3-D-glucosyltransferase 2	biomass component production as per B. subtilis and E. coli	[c] : 3g12dgr_SA2 + (50) udpg --> dgdcg_SA2 + (50) udp	Lipid & Cell Wall Metabolism
TEST_NADTRHD	NAD transhydrogenase	functionality needed for growth and is common	[c] : nad + nadph --> nadh + nadp	Citrate Cycle (TCA)
MDH	malate dehydrogenase	common reaction and needed for TCA cycle--no evidence found to contradict	[c] : mal-L + nad <==> h + nadh + oaa	Citrate Cycle (TCA)
ATPM	ATP maintenance requirement	atp hydrolysis is spontaneous	[c] : atp + h2o --> adp + h + pi
NH4OHDs	NH4OH dissociation	probable spontaneous reaction	[c] : h + nh4oh <==> h2o + nh4	Nitrogen
NCAMUP	Nicotinamide acid uptake	ncam or nac required in media for growth	ncam[e] --> ncam[c]	Transport
NACUP	Nicotinic acid uptake	ncam or nac required in media for growth	nac[e] --> nac[c]	Transport
THMabc	thiamine transport via ABC system	biomass component required in media--assumed mechanism	atp[c] + h2o[c] + thm[e] --> adp[c] + h[c] + pi[c] + thm[c]	Transport
SULabc	sulfate transport via ABC system	so4 required for some rxns--must get in somehow	atp[c] + h2o[c] + so4[e] --> adp[c] + h[c] + pi[c] + so4[c]	Amino Acid Metabolism
BTNt2i	Biotin uptake	unclear if needed at all	btn[e] + h[e] --> btn[c] + h[c]	Transport
ASPabc	L-aspartate transport via ABC system	nearly all aa's can be transported in--but genes hard to isolate	asp-L[e] + atp[c] + h2o[c] --> adp[c] + asp-L[c] + h[c] + pi[c]	Transport
CYSabc	L-cysteine transport via ABC system	nearly all aa's can be transported in--but genes hard to isolate	atp[c] + cys-L[e] + h2o[c] --> adp[c] + cys-L[c] + h[c] + pi[c]	Transport
HISabc	L-histidine transport via ABC system	nearly all aa's can be transported in--but genes hard to isolate	atp[c] + h2o[c] + his-L[e] --> adp[c] + h[c] + his-L[c] + pi[c]	Transport
ILEabc	L-isoleucine transport via ABC system	nearly all aa's can be transported in--but genes hard to isolate	atp[c] + h2o[c] + ile-L[e] --> adp[c] + h[c] + ile-L[c] + pi[c]	Transport
LEUabc	L-leucine transport via ABC system	nearly all aa's can be transported in--but genes hard to isolate	atp[c] + h2o[c] + leu-L[e] --> adp[c] + h[c] + leu-L[c] + pi[c]	Transport
METabc	L-methionine transport via ABC system	nearly all aa's can be transported in--but genes hard to isolate	atp[c] + h2o[c] + met-L[e] --> adp[c] + h[c] + met-L[c] + pi[c]	Transport
PHEt2r	L-phenylalanine reversible transport via proton symport	nearly all aa's can be transported in--but genes hard to isolate	h[e] + phe-L[e] <==> h[c] + phe-L[c]	Transport
THRt2	L-threonine transport in via proton symport	nearly all aa's can be transported in--but genes hard to isolate	h[e] + thr-L[e] --> h[c] + thr-L[c]	Transport
TRPt2r	L-tryptophan reversible transport via proton symport	nearly all aa's can be transported in--but genes hard to isolate	h[e] + trp-L[e] <==> h[c] + trp-L[c]	Transport
TYRt2r	L-tyrosine reversible transport via proton symport	nearly all aa's can be transported in--but genes hard to isolate	h[e] + tyr-L[e] <==> h[c] + tyr-L[c]	Transport
VALabc	L-valine transport via ABC system	nearly all aa's can be transported in--but genes hard to isolate	atp[c] + h2o[c] + val-L[e] --> adp[c] + h[c] + pi[c] + val-L[c]	Transport
ADNt2	adenosine transport in via proton symport	a defined media includes all nucleotides	adn[e] + h[e] --> adn[c] + h[c]	Transport
CSNt2	cytosine transport in via proton symport	a defined media includes all nucleotides	csn[e] + h[e] --> csn[c] + h[c]	Transport
GUAt2	guanine transport in via proton symport	a defined media includes all nucleotides	gua[e] + h[e] --> gua[c] + h[c]	Transport
O2t5i	O2 transport in via diffusion	need o2 import	o2[e] --> o2[c]	Transport
CO2t	CO2 transporter via diffusion	have to get rid of co2 somehow	co2[e] <==> co2[c]	Transport
H2Ot	H2O transport via diffusion	assumed free water diffusion	h2o[e] <==> h2o[c]
HEMEti	Heme transport via ABC system	heme can be taken from media	atp[c] + h2o[c] + pheme[e] --> adp[c] + h[c] + pheme[c] + pi[c]	Tranport
D-LACt2	D-lactate transport via proton symport	lactate can be secreted and imported most likely	h[e] + lac-D[e] <==> h[c] + lac-D[c]	Transport
HDCAt2	Hexadecanoate transport via proton symport	breakdown capability included in genome, so transport added	h[e] + hdca[e] --> h[c] + hdca[c]	Transport
ETOHt	ethanol reversible transport	etoh dehydrogenase encoded in genome, so transport added	etoh[e] <==> etoh[c]	Transport
